# Supplementary material for: Unraveling synonymous and deep intronic variants causing aberrant splicing in two genetically undiagnosed epilepsy families
Source: BMC Med Genomics. 2021 Jun 9;14:152. doi: 10.1186/s12920-021-01008-8 (PMC8188693; doi:10.1186/s12920-021-01008-8)
Supplement: Supplementary file 1 — Additional file 1. Clinical features of 13 families that are investigated in this study. [file 12920_2021_1008_MOESM1_ESM.xlsx]

## Sheet: Sheet1
Supplemental table 1: Clinical features of the rest of 13 families.
Individual	Family 3	Family 4	Family 5	Family 6	Family 7	Family 8	Family 9	Family 10	Family 11	Family 12	Family 13	Family 14	Family 15
Gender	M	M	M	M	M	M	M	F	M	M	M	M	F
Age at last clinical examination	6 months	9 months	8 months	1 years 4 months	8 months	4 years	1 years 4 months	4 years	6 years	6 months	8 years	4 years	4 years
Age at seizure onset	2 months	4 months	4 months	1 years 1 months	5 months	3 years 10 months	6 months	3 months	2 years	6 months	3 years	3 years 4 months	4 months
EEG (age)	6 months, Hypsarrhythmia,EEG with burst suppression	4 months, epileptic discharges	4 months, epileptic discharges	1 years 1 monthss, epileptic discharges	5 months, epileptic discharges	-	-	-	-	6months,Onset focal seizures in bilateral frontal regions,Bilateral tonic clonic seizures	3 years, frontal and temporal regions was abnormal, epileptic discharges	Two focal seizures starting from the right front head	4 months, epileptic discharges
Clinical diagnosis	Epileptic encephalopathy,Ohtahara syndrome， vitamin B6 deficiency	infantile spasm	infantile spasm	Focal seizures	infantile spasm	Focal seizures, generalized tonic clonic seizures.	infantile spasm	Epilepsy	Focal seizures, malformations cortical development	infantile spasm	febrile seizures plus(FS+)	Focal seizures,Panayiotopoulos syndrome (PS)	Epilepsy, LGS (Lennox Gastaut syndrome), developmental delay.
Anti-epileptic medications	VPA, pyridoxine	TPM, Prednisone	TPM, Prednisone		ACTH, LEV	LEV			OXC	OXC		OXC	VPA
Family history	-	-	-	-	-	-	-	His uncle convulsions twice	-	-	-	-	-
VPA, Valproic acid; TPM, Topiramate; ACTH, ; LEV, Levetiracetam; OXC, Oxcarbazepine; ACTH, Adrenocorticotropic hormone
